# Supplementary material for: Gasdermin-D-dependent IL-1α release from microglia promotes protective immunity during chronic Toxoplasma gondii infection
Source: Nat Commun. 2020 Jul 23;11:3687. doi: 10.1038/s41467-020-17491-z (PMC7378823; doi:10.1038/s41467-020-17491-z)
Supplement: Supplementary file 4 — Source data [file 41467_2020_17491_MOESM4_ESM.xlsx]

## Sheet: Figure 2
Date	Group	Cells	Infiltrating	Nos		Date	Group	CD8	CD4	Tregs		Date	Group	Cysts
2017-11-07	WT	4900000	525907	139891		2017-05-26	WT	336929	222808	23618		2017-01-12	WT	1333
2017-11-07	WT	4800000	715949	140326		2017-05-26	WT	287051	256395	17666		2017-01-12	WT	1600
2017-11-07	WT	4100000	515932	130531		2017-05-26	WT	335556	257881	18542		2017-01-12	WT	1467
2017-11-07	WT	4200000	519611	115873		2017-05-26	WT	223218	155405	18804		2017-01-12	WT	3067
2017-11-07	WT	2866667	514306	94632		2017-05-26	WT	277178	216068	25496		2017-01-12	IL-1R KO	3200
2017-11-07	IL-1R KO	1600000	128666	23160		2017-05-26	IL-1R KO	187925	103958	8660		2017-01-12	IL-1R KO	1333
2017-11-07	IL-1R KO	1775000	268664	39762		2017-05-26	IL-1R KO	147321	97373	7595		2017-01-12	IL-1R KO	2133
2017-11-07	IL-1R KO	2200000	210562	34111		2017-05-26	IL-1R KO	154368	124992	10487		2017-01-13	WT	1867
2017-11-07	IL-1R KO	1600000	178192	32609		2017-05-26	IL-1R KO	137712	79815	9578		2017-01-13	WT	1867
2017-11-07	IL-1R KO	2150000	122602	13609		2017-05-26	IL-1R KO	101745	55005	6766		2017-01-13	WT	3200
2017-01-13	WT	1270000	222995	121978		2017-04-12	WT	566753	367412	31340		2017-01-13	IL-1R KO	2533
2017-01-13	WT	950000	171494	67569		2017-04-12	WT	248677	150110	22517		2017-01-13	IL-1R KO	3733
2017-01-13	WT	883000	128327	39525		2017-04-12	WT	572252	348071	34598		2017-01-13	IL-1R KO	1200
2017-01-13	WT	1150000	211908	93240		2017-04-12	IL-1R KO	341806	169075	24854		2017-01-13	IL-1R KO	2400
2017-01-13	IL-1R KO	975000	140594	49208		2017-04-12	IL-1R KO	319676	178133	22801		2017-04-12	WT	933
2017-01-13	IL-1R KO	370000	44542	12605		2017-04-12	IL-1R KO	317006	168881	21448		2017-04-12	WT	1333
2017-01-13	IL-1R KO	875000	118546	39239		2016-12-05	WT	31620	37898	3051		2017-04-12	WT	1600
2017-04-12	WT	2040000	497403	133801		2016-12-05	WT	76235	106255	8235		2017-04-12	IL-1R KO	2800
2017-04-12	WT	940000	145071	23066		2016-12-05	WT	92061	116417	10221		2017-04-12	IL-1R KO	2000
2017-04-12	WT	2070000	367960	168894		2016-12-05	IL-1R KO	114007	148072	12971.1		2017-04-12	IL-1R KO	2400
2017-04-12	IL-1R KO	960000	146162	27040		2016-12-05	IL-1R KO	84271.9	115675	7507.32		2017-08-02	WT	666.7
2017-04-12	IL-1R KO	1020000	173981	29751		2016-12-05	IL-1R KO	93642	188997	10243.6		2017-08-02	WT	800
2017-04-12	IL-1R KO	990000	207760	44876		2016-12-05	IL-1R KO	52696.5	75245.7	5477.89		2017-08-02	WT	533.3
2017-05-26	WT	1133333	206745	51686		2018-04-26	WT	215784	211289	19734		2017-08-02	WT	800
2017-05-26	WT	1450000	449365	144246		2018-04-26	WT	153488	101720	11799		2017-08-02	WT	933.3
2017-05-26	WT	1625000	397470	131165		2018-04-26	WT	84823	75250	5847		2017-08-02	IL-1R KO	533.3
2017-05-26	WT	975000	245735	51850		2018-04-26	WT	348882	239085	22283		2017-08-02	IL-1R KO	1466.7
2017-05-26	WT	1125000	282020	59224		2018-04-26	WT	150873	104517	12124		2017-08-02	IL-1R KO	933.3
2017-05-26	IL-1R KO	600000	99308	21153		2018-04-26	IL-1R KO	56294	66389	5039		2019-04-23	WT	166.7
2017-05-26	IL-1R KO	525000	99168	15768		2018-04-26	IL-1R KO	154337	87826	8783		2019-04-23	WT	166.7
2017-05-26	IL-1R KO	600000	123265	29460		2018-04-26	IL-1R KO	183902	143986	11116		2019-04-23	WT	833.3
2017-05-26	IL-1R KO	450000	43799	7095		2018-04-26	IL-1R KO	238965	227984	20108		2019-04-23	IL-1R KO	2500
2017-05-26	IL-1R KO	300000	34380	6223		2018-04-26	IL-1R KO	190158	178091	17239		2019-04-23	IL-1R KO	833.3
												2019-04-23	IL-1R KO	500
												2019-04-23	IL-1R KO	333.3

## Sheet: Figure 4
Date	Group	Cells	Infiltrating	Nos		Date	Group	CD8	CD4	Tregs		Date	Group	Cells	Infiltrating	iNOS		Date	Group	CD8	CD4
2017-01-13	WT	1270000	222995	121978		2017-03-21	WT	523800	309582	32196.5		2017-05-26	WT	1133333	206745	51686.2		2017-05-26	WT	336929	222808
2017-01-13	WT	950000	171494	67569		2017-03-21	WT	594000	314552	31172.1		2017-05-26	WT	1450000	449365	144246		2017-05-26	WT	287051	256395
2017-01-13	WT	883000	128327	39525		2017-03-21	WT	451510	279405	30175.7		2017-05-26	WT	1625000	397470	131165		2017-05-26	WT	335556	257881
2017-01-13	WT	1150000	211908	93240		2017-03-21	WT	753500	474474	46925.5		2017-05-26	WT	975000	245735	51850		2017-05-26	WT	223218	155405
2017-01-13	IL-1a KO	575000	93514	42736		2017-03-21	IL-1a KO	448800	356400	32111.6		2017-05-26	WT	1125000	282020	59224.2		2017-05-26	WT	277178	216068
2017-01-13	IL-1a KO	675000	131395	64252		2017-03-21	IL-1a KO	611975	466161	54540.9		2017-05-26	IL-1b KO	250000	37264.5	8272.73		2017-05-26	IL-1b KO	75306	42273
2017-01-13	IL-1a KO	850000	150348	63748		2017-02-17	WT	222605	248691	26858.7		2017-05-26	IL-1b KO	800000	150016	36153.9		2017-05-26	IL-1b KO	292913	116089
2017-01-13	IL-1a KO	650000	128583	51176		2017-02-17	WT	131328	100656	14293.2		2017-05-26	IL-1b KO	775000	111215	18795.4		2017-05-26	IL-1b KO	255458	148210
2017-02-17	WT	1550000	268135	76418		2017-02-17	WT	46250.1	42798.6	5863.41		2017-05-26	IL-1b KO	1000000	205880	46734.7		2017-05-26	IL-1b KO	308142	201552
2017-02-17	WT	1000000	91101	18767		2017-02-17	WT	69079.5	66830.4	8420.63		2017-05-26	IL-1b KO	1150000	280616	76327.6		2017-05-26	IL-1b KO	337714	216626
2017-02-17	WT	767000	87869	18716		2017-02-17	IL-1a KO	32589	31059	4161.91		2017-03-21	WT	1800000	379593	132858		2017-03-21	WT	523800	309582
2017-02-17	WT	900000	95358	21742		2017-02-17	IL-1a KO	101568	114374	14754.3		2017-03-21	WT	2000000	496611	140044		2017-03-21	WT	594000	314552
2017-02-17	IL-1a KO	450000	38973	8184		2017-02-17	IL-1a KO	76340	91226.3	14231.3		2017-03-21	WT	1630000	433765	144878		2017-03-21	WT	451510	279405
2017-02-17	IL-1a KO	1150000	138095	38943		2017-02-17	IL-1a KO	89372.2	80187.8	15075.3		2017-03-21	WT	2750000	675172	263317		2017-03-21	WT	753500	474474
2017-02-17	IL-1a KO	1100000	124337	29219		2016-12-05	WT	31620	37897.5	3050.75		2017-03-21	IL-1b KO	2525000	582538	200393		2017-03-21	IL-1b KO	878700	505768
2017-02-17	IL-1a KO	750000	83414	20520		2016-12-05	WT	76235	106255	8234.76		2017-03-21	IL-1b KO	1950000	522615	204342		2017-03-21	IL-1b KO	526500	425829
2017-03-21	WT	1800000	379593	132858		2016-12-05	WT	92060.6	116417	10221.5		2017-03-21	IL-1b KO	2725000	567444	182717		2017-03-21	IL-1b KO	953750	607948
2017-03-21	WT	2000000	496611	140044		2016-12-05	WT	121060	151684	12165.1		2017-03-04	WT	1275000	332022	88981.9		2017-03-04	WT	384467	247078
2017-03-21	WT	1630000	433765	144878		2016-12-05	IL-1a KO	13559.5	30817	1081.68		2017-03-04	WT	1462500	289658	63435.1		2017-03-04	WT	424083	289812
2017-03-21	WT	2750000	675172	263317		2016-12-05	IL-1a KO	31349.3	45099	3247.13		2017-03-04	WT	1500000	355152	76712.8		2017-03-04	WT	476520	254760
2017-03-21	IL-1a KO	1650000	290492	97896		2016-11-10	WT	203875	182000	19292		2017-03-04	WT	1537500	341895	91969.8		2017-03-04	WT	402582	276855
2017-03-21	IL-1a KO	2275000	556674	160879		2016-11-10	WT	351900	213900	26523.6		2017-03-04	IL-1b KO	1200000	246460	49785		2017-03-04	IL-1b KO	460318	243248
2018-07-31	WT	925000	222383	47367.5		2016-11-10	WT	246500	163850	19498.2		2017-03-04	IL-1b KO	1625000	332222	89700		2017-03-04	IL-1b KO	656482	353257
2018-07-31	WT	800000	147399	20341.1		2016-11-10	WT	190650	187550	19130.1		2017-03-04	IL-1b KO	1225000	242463	54069.1		2017-03-04	IL-1b KO	482711	285548
2018-07-31	WT	750000	192816	39141.6		2016-11-10	IL-1a KO	106500	81375	9195.38		2017-02-17	WT	1550000	268135	76418.4		2017-02-17	WT	222605	248691
2018-07-31	WT	1075000	345924	77832.9		2016-11-10	IL-1a KO	159650	175150	18741		2017-02-17	WT	1000000	91100.7	18766.7		2017-02-17	WT	131328	100656
2018-07-31	WT	1250000	391210	90760.8		2016-11-10	IL-1a KO	109500	120500	13616.5		2017-02-17	WT	767000	87869.1	18716.1		2017-02-17	WT	46250.1	42798.6
2018-07-31	IL-1a KO	675000	150085	29416.6		2018-04-26	WT	215784	211288	19734.3		2017-02-17	WT	900000	95357.9	21741.6		2017-02-17	WT	69079.5	66830.4
2018-07-31	IL-1a KO	325000	53775.6	9625.83		2018-04-26	WT	153488	101720	11799.5		2017-02-17	IL-1b KO	967000	129192	38240.8		2017-02-17	IL-1b KO	130452	100804
2018-07-31	IL-1a KO	750000	197292	43798.8		2018-04-26	WT	84823.4	75249.7	5846.9		2017-02-17	IL-1b KO	1350000	164487	45398.5		2017-02-17	IL-1b KO	178605	131828
2018-07-31	IL-1a KO	925000	255754	41688		2018-04-26	WT	348882	239085	22282.7		2017-02-17	IL-1b KO	850000	122597	32488.2		2017-02-17	IL-1b KO	95228.9	80499.2
2018-07-31	IL-1a KO	750000	202660	37492		2018-04-26	WT	150873	104517	12123.9		2017-02-17	IL-1b KO	1170000	161262	42250.7		2017-02-17	IL-1b KO	129893	117903
						2018-04-26	IL-1a KO	114514	79662	8444.17								2016-12-05	WT	31620	37897.5
						2018-04-26	IL-1a KO	137715	114019	14024.3								2016-12-05	WT	76235	106255
						2018-04-26	IL-1a KO	144978	111777	16095.8								2016-12-05	WT	92060.6	116417
						2018-04-26	IL-1a KO	272530	219869	25065.1								2016-12-05	WT	121060	151684
						2018-04-26	IL-1a KO	170636	142770	16704.1								2016-12-05	IL-1b KO	219716	230434
																		2016-12-05	IL-1b KO	187625	267775
																		2016-12-05	IL-1b KO	159408	176464
																		2016-12-05	IL-1b KO	66726.8	107328

## Sheet: Figure 6
Date	Group	Cells	Infiltrating	iNOS	CD8	CD4		Date	Group	Parasite
2017-12-18	WT	1600000	352690	87819.8	526848	391680		2017-01-10	WT	1471.61
2017-12-18	WT	1150000	273888	56420.8	309396	268143		2017-01-10	WT	1056.85
2017-12-18	WT	1550000	311780	70462.2	434025	397367		2017-01-10	WT	1656.61
2017-12-18	WT	1850000	495991	153757	460345	427339		2017-01-10	WT	1994.86
2017-12-18	WT	1025000	138587	23144.1	316702	219678		2016-12-13	WT	2284
2017-12-18	Casp KO	725000	96975.5	17940.5	239046	176279		2016-12-13	WT	1370
2017-12-18	Casp KO	800000	131381	26801.7	286416	134395		2016-12-13	WT	1928
2017-12-18	Casp KO	850000	129208	28425.8	199894	174723		2016-12-19	WT	925.844
2017-12-18	Casp KO	1250000	136661	25965.6	419425	218542		2016-12-19	WT	1741.64
2017-12-18	Casp KO	925000	181630	42319.8	274185	213934		2016-12-19	WT	1922.25
2017-03-21	WT	1800000	379593	132858	523800	309582		2017-01-10	Casp KO	1637.55
2017-03-21	WT	2000000	496611	140044	594000	314552		2017-01-10	Casp KO	3008.82
2017-03-21	WT	1630000	433765	144878	451510	279405		2017-01-10	Casp KO	3601.72
2017-03-21	WT	2750000	675172	263317	753500	474474		2016-12-13	Casp KO	7654
2017-03-21	Casp KO	1900000	445356	129153	617500	319200		2016-12-13	Casp KO	2106
2017-03-21	Casp KO	2200000	443532	137051	798600	431957		2016-12-13	Casp KO	5056
2017-03-21	Casp KO	2650000	648662	228329	781750	493022		2016-12-19	Casp KO	1309.47
2017-03-21	Casp KO	1250000	242678	55573.2	425000	242250		2016-12-20	Casp KO	3518.16
2017-03-04	WT	1275000	332022	88981.9	384467	247078		2016-12-21	Casp KO	1703.41
2017-03-04	WT	1462500	289658	63435.1	424083	289812		2016-12-22	Casp KO	2565.83
2017-03-04	WT	1500000	355152	76712.8	476520	254760
2017-03-04	WT	1537500	341895	91969.8	402582	276855
2017-03-04	Casp KO	787500	173590	37148.2	268319	123789
2017-03-04	Casp KO	1425000	289590	79927	490023	283432
2017-03-04	Casp KO	525000	120961	22619.7	174359	99766.8
2017-01-20	WT	1175000	256579	99552.7	187311	329214
2017-01-20	WT	1083000	197665	62264.6	201934	315628
2017-01-20	WT	925000	177706	61486.4	146809	228922
2017-01-20	WT	1100000	237135	84183	163355	306162
2017-01-20	Casp KO	950000	134543	40362.9	158912	211620
2017-01-20	Casp KO	1350000	268618	93479	229015	294693
2017-01-20	Casp KO	850000	161602	64317.4	130087	198724
2017-11-07	WT	4900000	525907	139891		1.03232e+06
2017-11-07	WT	4800000	715949	140326		1.24251e+06
2017-11-07	WT	4100000	515932	130531		985164
2017-11-07	WT	4200000	519611	115873		1.08336e+06
2017-11-07	WT	2866667	514306	94632.3		662682
2017-11-07	Casp KO	1550000	160890	25420.6		264804
2017-11-07	Casp KO	1825000	154826	15389.7		251740
2017-11-07	Casp KO	2250000	341705	103537		600671
2017-11-07	Casp KO	1725000	171336	26728.4		350805
2017-11-07	Casp KO	1575000	205991	37490.4		279334
2018-01-24	WT	3400000	704250	238741	400248	517394
2018-01-24	WT	4700000	1.45212e+06	582298	725259	1.00448e+06
2018-01-24	WT	2600000	559015	155965	366246	524060
2018-01-24	WT	4600000	1.07737e+06	404015	602128	760039
2018-01-24	WT	1500000	375420	117506	266628	371972
2018-01-24	Casp KO	2800000	576786	190339	724782	779612
2018-01-24	Casp KO	2400000	447496	116349	559125	590893
2018-01-24	Casp KO	2600000	499516	144860	536364	538753
2018-01-24	Casp KO	2100000	351808	103432	494487	497791

## Sheet: Figure S2
Date	Group	Cells	CD45	CD11b	DCs	CD8	CD4 effectors	Tregs
2017-08-03	WT	50000000	47044200	2860287		6510700	3875884	688842
2017-08-03	WT	68000000	65899344	3617874		8813480	7104885	1133142
2017-08-03	WT	34700000	32884565	1206864		3832442	4077372	638568
2017-08-03	WT	52000000	49730876	4202259		7221760	5641639	825447
2017-08-03	WT	31000000	30228100	1822754		5526804	3474229	431338
2017-08-03	IL-1R KO	88700000	81555747	3930987		9884728	7580174	956136
2017-08-03	IL-1R KO	93300000	83861772	3002251		9116250	7221741	917046
2017-08-03	IL-1R KO	89000000	79469346	4219822		12144228	8413113	1024370
2017-08-03	IL-1R KO	68700000	67192516	3890447		9461639	7499034	1054150
2017-05-26	WT	69000000	63151974	1116607	232747	8470026	6842128	1037406
2017-05-26	WT	75000000	60602850	2072314	266236	9561600	8309030	1185638
2017-05-26	WT	77000000	62564502	2001869	276113	10276728	8206811	1150840
2017-05-26	WT	60000000	54025680	1519893	238569	6400740	5971232	866792
2017-05-26	WT	83000000	72664093	2376837	299931	8440602	8649135	1231335
2017-05-26	IL-1R KO	85000000	74206530	1443644	366877	9660930	7670270	1174566
2017-05-26	IL-1R KO	93000000	78107166	1740589	348214	11137680	9250400	1174654
2017-05-26	IL-1R KO	81000000	73711134	1518970	348789	8164638	8821447	1222675
2017-05-26	IL-1R KO	140000000	116954180	2477216	501570	18582760	13921142	1895442
2017-05-26	IL-1R KO	81000000	69831072	1336508	354560	10913130	9432825	1173768
2017-04-12	WT	27000000	23388750	700928	134577	3.27143e+06	3.088e+06	348478
2017-04-12	WT	52000000	48318608	811033	240047	5.14238e+06	5.87357e+06	751658
2017-04-12	WT	67000000	6.2386e+07	1.29504e+06	374210	7.01195e+06	7.58642e+06	840680
2017-04-12	IL-1R KO	50000000	46487700	1.13483e+06	322634	3959000	4.06185e+06	576941
2017-04-12	IL-1R KO	83000000	78116944	1.79838e+06	459140	6.37913e+06	7.07033e+06	1.01469e+06
2017-04-12	IL-1R KO	71000000	62800920	2.18918e+06	378241	6.07533e+06	5.75226e+06	832130
2016-12-05	WT	94000000	93812000	6.21035e+06	693271	9682000	11844000	1.16545e+06
2016-12-05	WT	78000000	77688000	9.55562e+06	471092	9438000	9.594e+06	859622
2016-12-05	WT	72000000	71784000	9260136	418974	7.0488e+06	7200000	672480
2016-12-05	WT	68000000	67660000	9404740	438843	8.092e+06	8296000	846192
2016-12-05	IL-1R KO	132000000	1.27248e+08	1.12233e+07	1.07056e+06	10890000	1.28304e+07	1.4755e+06
2016-12-05	IL-1R KO	156000000	153972000	15397200	1.06227e+06	1.29324e+07	14757600	1.97752e+06
2016-12-05	IL-1R KO	139000000	137193000	13993686	1.08245e+06	1.38583e+07	14595000	1.69302e+06
2016-12-05	IL-1R KO	85000000	82705000	18443215	714125	1.19e+07	9265000	1084005
2016-08-10	WT	58000000	57594000	5.96493e+06	147947
2016-08-10	WT	58000000	57594000	4.94349e+06	176382
2016-08-10	WT	99000000	9.7911e+07	7.64678e+06	594427
2016-08-10	WT	74000000	73334000	5.20254e+06	244994
2016-08-10	IL-1R KO	96000000	9.4944e+07	6.25324e+06	229764
2016-08-10	IL-1R KO	195000000	189735000	1.44377e+07	1.21201e+06
2016-08-10	IL-1R KO	128000000	124544000	7.28144e+06	609145
2018-01-24	WT	22000000	21780000	1359072		1.78596e+06	892421	38593.7
2018-01-24	WT	47000000	46154000	5584634		4.89289e+06	2.37153e+06	76350.4
2018-01-24	WT	68000000	66980000	6570738		5.80142e+06	3.25216e+06	142836
2018-01-24	WT	62000000	61690000	6.14432e+06		5.57442e+06	3.06614e+06	107617
2018-01-24	WT	44000000	4.3956e+07	4.02637e+06		4.7373e+06	2.89709e+06	72948.3
2018-01-24	IL-1R KO	81000000	73548000	8016732		7746354	3.37671e+06	123590
2018-01-24	IL-1R KO	58000000	53650000	3.8628e+06		4555030	2.76589e+06	100735
2018-01-24	IL-1R KO	68000000	58004000	5.7772e+06		4984264	3.12509e+06	120045
2018-01-24	IL-1R KO	75000000	72675000	7.34017e+06		7.75297e+06	3.53661e+06	105330
